# Supplementary material for: Effects of precise cardio sounds on the success rate of phonocardiography
Source: PLoS One. 2024 Jul 15;19(7):e0305404. doi: 10.1371/journal.pone.0305404 (PMC11249217; doi:10.1371/journal.pone.0305404)
Supplement: S1 Dataset — https://doi.org/10.6084/m9.figshare.23708010. (URL) [file pone.0305404.s003.url]

[{000214A0-0000-0000-C000-000000000046}]
Prop3=19,11
[InternetShortcut]
IDList=
URL=https://figshare.com/articles/dataset/Effects_of_precise_cardio_sounds_on_the_success_rate_of_phonocardiography/23708010
